# Supplementary material for: Human Stimulator of Interferon Genes Promotes Rhinovirus C Replication in Mouse Cells In Vitro and In Vivo
Source: Viruses. 2024 Aug 10;16(8):1282. doi: 10.3390/v16081282 (PMC11358906; doi:10.3390/v16081282)
Supplement: Supplementary file 1 [file viruses-16-01282-s001.zip]

Archive with 1 entries (1 files):
- viruses-3017046-supplementary.pdf
